# Supplementary material for: Immunomethylomic approach to explore the blood neutrophil lymphocyte ratio (NLR) in glioma survival
Source: Clin Epigenetics. 2017 Feb 2;9:10. doi: 10.1186/s13148-017-0316-8 (PMC5288996; doi:10.1186/s13148-017-0316-8)
Supplement: Additional file 2: Table S1. — Cox proportional hazards survival models including mdNLR, age, grade, mutation status, and chemotherapy and dexamethasone. (see Additional file 2: Table S1.xlsx). (XLS 7 kb) [file 13148_2017_316_MOESM2_ESM.xls]

## Sheet: S Table1
Additional file 2: Table S1. Cox proportional hazards survival models including mdNLR, age, grade, mutation status, chemotherapy and dexamethasone
			Survival Years		Multivariate model
	n	n deceased	Mean	Median	HR (95% CI)	p-value
mdNLR < 4	44	35	4.76	4.31	referent group
mdNLR >= 4	28	23	3.08	1.83	1.84(1.00-3.38)	0.049
Age					0.97(0.92-1.02)	0.238
GBM	33	32	2.87	1.66	referent group
non-GBM	39	26	5.27	5.32	1.03(0.56-1.90)	0.919
IDH only	30	18	6.62	7.24	referent group
TERT only	42	40	2.35	1.37	4.29(2.10-8.75)	6e-05
No Chemo and/or No Dex	56	42	4.8	4.31	referent group
Chemo and Dex	16	16	2.02	1.3	1.86(0.99-3.51)	0.055
HR=hazard ratio; CI=confidence interval
Chemo=last given chemotherapy within 90 days before blood draw
Dex=taking dexamethasone at the time of blood draw
